# Supplementary material for: Tracking Dengue Virus Intra-host Genetic Diversity during Human-to-Mosquito Transmission
Source: PLoS Negl Trop Dis. 2015 Sep 1;9(9):e0004052. doi: 10.1371/journal.pntd.0004052 (PMC4556672; doi:10.1371/journal.pntd.0004052)
Supplement: S3 Table — The maximum infecting virus population size for which SNV loss could be attributable to chance (p > 0.05) was calculated by simulating 1000 samplings of varying size from the virus population in the human, which was assumed to range from 2x102 to 2x107 infectious virions / ml or 1x106 to 1x1011 in 5 liters of blood. (XLSX) [file pntd.0004052.s007.xlsx]

## Sheet: Sheet2
Table S3: Estimating population drops during transmission. The maximum infecting virus population size for which SNV loss could be attributable to chance (p > 0.05) was calculated by simulating 1000 samplings of varying size from the virus population in the human, which was assumed to range from 2x10^2 to 2x10^7 infectious virions / ml or 1x10^6 to 1x10^11 in 5 liters of blood.
1000000							10000000							100000000							1000000000							10000000000							100000000000
Number of permutations:	1000						Number of permutations:	1000						Number of permutations:	1000						Number of permutations:	1000						Number of permutations:	1000						Number of permutations:	1000
Number of human viruses:	1000000						Number of human viruses:	10000000						Number of human viruses:	100000000						Number of human viruses:	1000000000						Number of human viruses:	10000000000						Number of human viruses:	100000000000
Human, Mosquito SNV freq:	0.99, 0.01						Human, Mosquito SNV freq:	0.99, 0.01						Human, Mosquito SNV freq:	0.99, 0.01						Human, Mosquito SNV freq:	0.99, 0.01						Human, Mosquito SNV freq:	0.99, 0.01						Human, Mosquito SNV freq:	0.99, 0.01
No. of viruses picked up by mosquitoes:	10000	1000	100	10	1		No. of viruses picked up by mosquitoes:	10000	1000	100	10	1		No. of viruses picked up by mosquitoes:	10000	1000	100	10	1		No. of viruses picked up by mosquitoes:	10000	1000	100	10	1		No. of viruses picked up by mosquitoes:	10000	1000	100	10	1		No. of viruses picked up by mosquitoes:	10000	1000	100	10	1
error rate:	0.00097	0.00314	0.00955	0.0272	0.0706		error rate:	0.00096	0.003	0.0097	0.0286	0.1133		error rate:	0.001	0.00312	0.0099	0.0306	0.0891		error rate:	0.00102	0.003144	0.0103	0.0323	0.10435		error rate:	0.001	0.003	0.01	0.03	0.094		error rate:	0.001	0.003	0.01	0.033	0.118
pval mosquito SNV 0.01 -> 0	0	0.0014	0.3105	0.7803	0.9435		pval mosquito SNV 0.01 -> 0	0	0.00126	0.297	0.7721	0.9086		pval mosquito SNV 0.01 -> 0	0	0.00152	0.3143	0.7567	0.9284		pval mosquito SNV 0.01 -> 0	0	0.0014	0.2984	0.75	0.916		pval mosquito SNV 0.01 -> 0	0	0.001	0.3	0.76	0.924		pval mosquito SNV 0.01 -> 0	0	0.001	0.322	0.744	0.905
Number of permutations:	1000						Number of permutations:	1000						Number of permutations:	1000						Number of permutations:	1000						Number of permutations:	1000						Number of permutations:	1000
Number of human viruses:	1000000						Number of human viruses:	10000000						Number of human viruses:	100000000						Number of human viruses:	1000000000						Number of human viruses:	10000000000						Number of human viruses:	100000000000
Human, Mosquito SNV freq:	0.98, 0.02						Human, Mosquito SNV freq:	0.98, 0.02						Human, Mosquito SNV freq:	0.98, 0.02						Human, Mosquito SNV freq:	0.98, 0.02						Human, Mosquito SNV freq:	0.98, 0.02						Human, Mosquito SNV freq:	0.98, 0.02
No. of viruses picked up by mosquitoes:	10000	1000	100	10	1		No. of viruses picked up by mosquitoes:	10000	1000	100	10	1		No. of viruses picked up by mosquitoes:	10000	1000	100	10	1		No. of viruses picked up by mosquitoes:	10000	1000	100	10	1		No. of viruses picked up by mosquitoes:	10000	1000	100	10	1		No. of viruses picked up by mosquitoes:	10000	1000	100	10	1
error rate:	0.00143	0.00439	0.0141	0.0437	0.1499		error rate:	0.0014	0.0044	0.0139	0.0469	0.133		error rate:	0.00142	0.00443	0.0137	0.0461	0.133		error rate:	0.00134	0.0042	0.0135	0.04381	0.1434		error rate:	0.00142991	0.00448922	0.0134776	0.0458504	0.121613		error rate:	0.00141	0..004522	0.01422	0.0418	0.1467
pval mosquito SNV 0.01 -> 0	0	5.35e-06	0.1765	0.6504	0.87811		pval mosquito SNV 0.02 -> 0	0	0	0.165	0.6544	0.8923		pval mosquito SNV 0.01 -> 0	0	0	0.1519	0.6619	0.8923		pval mosquito SNV 0.01 -> 0	0	0	0.14932	0.6431	0.88361		pval mosquito SNV 0.02 -> 0	0	0	0.142	0.619	0.902		pval mosquito SNV 0.01 -> 0	0	0	0.1557	0.6529	0.8808
Number of permutations:	1000						Number of permutations:	1000						Number of permutations:	1000						Number of permutations:	1000						Number of permutations:	1000						Number of permutations:	1000
Number of human viruses:	1000000						Number of human viruses:	10000000						Number of human viruses:	100000000						Number of human viruses:	1000000000						Number of human viruses:	10000000000						Number of human viruses:	100000000000
Human, Mosquito SNV freq:	0.97, 0.03						Human, Mosquito SNV freq:	0.97, 0.03						Human, Mosquito SNV freq:	0.97, 0.03						Human, Mosquito SNV freq:	0.97, 0.03						Human, Mosquito SNV freq:	0.97, 0.03						Human, Mosquito SNV freq:	0.97, 0.03
No. of viruses picked up by mosquitoes:	10000	1000	100	10	1		No. of viruses picked up by mosquitoes:	10000	1000	100	10	1		No. of viruses picked up by mosquitoes:	10000	1000	100	10	1		No. of viruses picked up by mosquitoes:	10000	1000	100	10	1		No. of viruses picked up by mosquitoes:	10000	1000	100	10	1		No. of viruses picked up by mosquitoes:	10000	1000	100	10	1
error rate:	0.00169	0.005422	0.0169	0.0546	0.198		error rate:	0.00164	0.0054	0.0172	0.0578	0.193		error rate:	0.00172	0.0055	0.01655	0.0528	0.186		error rate:	0.0017	0.00521	0.01721	0.05236	0.165		error rate:	0.0016774	0.0054333	0.0169343	0.0553911	0.188856		error rate:	0.00167	0.005366	0.01722	0.0544	0.16789
pval mosquito SNV 0.01 -> 0	0	0	0.069	0.581	0.8362		pval mosquito SNV 0.03 -> 0	0	0	0.0865	0.5787	0.8404		pval mosquito SNV 0.01 -> 0	0	0	0.0711	0.598	0.846		pval mosquito SNV 0.01 -> 0	0	0	0.08943	0.5796	0.8652		pval mosquito SNV 0.03 -> 0	0	0	0.078	0.567	0.845		pval mosquito SNV 0.01 -> 0	0	0	0.0762	0.5533	0.8628
Number of permutations:	1000						Number of permutations:	1000						Number of permutations:	1000						Number of permutations:	1000						Number of permutations:	1000						Number of permutations:	1000
Number of human viruses:	1000000						Number of human viruses:	10000000						Number of human viruses:	100000000						Number of human viruses:	1000000000						Number of human viruses:	10000000000						Number of human viruses:	100000000000
Human, Mosquito SNV freq:	0.96, 0.04						Human, Mosquito SNV freq:	0.96, 0.04						Human, Mosquito SNV freq:	0.96, 0.04						Human, Mosquito SNV freq:	0.96, 0.04						Human, Mosquito SNV freq:	0.96, 0.04						Human, Mosquito SNV freq:	0.96, 0.04
No. of viruses picked up by mosquitoes:	10000	1000	100	10	1		No. of viruses picked up by mosquitoes:	10000	1000	100	10	1		No. of viruses picked up by mosquitoes:	10000	1000	100	10	1		No. of viruses picked up by mosquitoes:	10000	1000	100	10	1		No. of viruses picked up by mosquitoes:	10000	1000	100	10	1		No. of viruses picked up by mosquitoes:	10000	1000	100	10	1
error rate:	0.00195	0.00611	0.0196	0.06148	0.1912		error rate:	0.00193	0.0062	0.0196	0.0606	0.1813		error rate:	0.00191	0.0061	0.0196	0.062	0.207		error rate:	0.00194	0.006222	0.01947	0.06677	0.2029		error rate:	0.00190973	0.00614406	0.0196196	0.0632452	0.193692		error rate:	0.00193	0.0058	0.01991	0.062	0.211744
pval mosquito SNV 0.01 -> 0	0	0	0.0452	0.5059	0.84253		pval mosquito SNV 0.04 -> 0	0	0	0.0408	0.531	0.8512		pval mosquito SNV 0.01 -> 0	0	0	0.0485	0.5193	0.828		pval mosquito SNV 0.01 -> 0	0	0	0.04277	0.5303	0.8322		pval mosquito SNV 0.04 -> 0	0	0	0.04	0.529	0.84		pval mosquito SNV 0.01 -> 0	0	0	0.04519	0.5369	0.8243
Number of permutations:	1000						Number of permutations:	1000						Number of permutations:	1000						Number of permutations:	1000						Number of permutations:	1000						Number of permutations:	1000
Number of human viruses:	1000000						Number of human viruses:	10000000						Number of human viruses:	100000000						Number of human viruses:	1000000000						Number of human viruses:	10000000000						Number of human viruses:	100000000000
Human, Mosquito SNV freq:	0.95, 0.05						Human, Mosquito SNV freq:	0.95, 0.05						Human, Mosquito SNV freq:	0.95, 0.05						Human, Mosquito SNV freq:	0.95, 0.05						Human, Mosquito SNV freq:	0.95, 0.05						Human, Mosquito SNV freq:	0.95, 0.05
No. of viruses picked up by mosquitoes:	10000	1000	100	10	1		No. of viruses picked up by mosquitoes:	10000	1000	100	10	1		No. of viruses picked up by mosquitoes:	10000	1000	100	10	1		No. of viruses picked up by mosquitoes:	10000	1000	100	10	1		No. of viruses picked up by mosquitoes:	10000	1000	100	10	1		No. of viruses picked up by mosquitoes:	10000	1000	100	10	1
error rate:	0.00219	0.00689	0.02199	0.0655	0.2394		error rate:	0.00217	0.0068	0.0212	0.068	0.215		error rate:	0.00219	0.00675	0.02169	0.0691	0.2394		error rate:	0.00213	0.0072	0.02144	0.06756	0.21597		error rate:	0.002	0.007	0.022	0.066	0.22		error rate:	0.002	0.007	0.021	0.072	0.212
pval mosquito SNV 0.05 -> 0	0	0	0.0239	0.4723	0.7989		pval mosquito SNV 0.05 -> 0	0	0	0.01932	0.4774	0.8205		pval mosquito SNV 0.05 -> 0	0	0	0.02155	0.4608	0.7989		pval mosquito SNV 0.05 -> 0	0	0	0.019944	0..4592	0.8205		pval mosquito SNV 0.05 -> 0	0	3.5727e-13	0.022	0.471	0.82		pval mosquito SNV 0.05 -> 0	0	0	0.195	0.483	0.824
Number of permutations:	1000						Number of permutations:	1000						Number of permutations:	1000						Number of permutations:	1000						Number of permutations:	1000						Number of permutations:	1000
Number of human viruses:	1000000						Number of human viruses:	10000000						Number of human viruses:	100000000						Number of human viruses:	1000000000						Number of human viruses:	10000000000						Number of human viruses:	100000000000
Human, Mosquito SNV freq:	0.90, 0.10						Human, Mosquito SNV freq:	0.90, 0.10						Human, Mosquito SNV freq:	0.90, 0.10						Human, Mosquito SNV freq:	0.90, 0.10						Human, Mosquito SNV freq:	0.90, 0.10						Human, Mosquito SNV freq:	0.90, 0.10
No. of viruses picked up by mosquitoes:	10000	1000	100	10	1		No. of viruses picked up by mosquitoes:	10000	1000	100	10	1		No. of viruses picked up by mosquitoes:	10000	1000	100	10	1		No. of viruses picked up by mosquitoes:	10000	1000	100	10	1		No. of viruses picked up by mosquitoes:	10000	1000	100	10	1		No. of viruses picked up by mosquitoes:	10000	1000	100	10	1
error rate:	0.00302	0.0092	0.0307	0.0959	0.2745		error rate:	0.003	0.0093	0.0304	0.0948	0.3067		error rate:	0.00304	0.00944	0.0307	0.0974	0.3054		error rate:	0.00292	0.0094	0.2927	0.0945	0.2919		error rate:	0.003	0.0094	0.029	0.093	0.285		error rate:	0.003	0.009	0.03	0.093	0.285
pval mosquito SNV 0.10 -> 0	0	0	0.0012	0.3022	0.765		pval mosquito SNV 0.10 -> 0	0	0	0.00102	0.3019	0.732		pval mosquito SNV 0.10 -> 0	0	0	0.0011	0.2937	0.7334		pval mosquito SNV 0.10 -> 0	0	0	0.0007	0.2827	0.74749		pval mosquito SNV 0.10 -> 0	0	0	0.000591734	0.295	0.754		pval mosquito SNV 0.10 -> 0	0	0	0.001	0.278	0.755
Number of permutations:	1000						Number of permutations:	1000						Number of permutations:	1000						Number of permutations:	1000						Number of permutations:	1000						Number of permutations:	1000
Number of human viruses:	1000000						Number of human viruses:	10000000						Number of human viruses:	100000000						Number of human viruses:	1000000000						Number of human viruses:	10000000000						Number of human viruses:	100000000000
Human, Mosquito SNV freq:	0.85, 0.15						Human, Mosquito SNV freq:	0.85, 0.15						Human, Mosquito SNV freq:	0.85, 0.15						Human, Mosquito SNV freq:	0.85, 0.15						Human, Mosquito SNV freq:	0.85, 0.15						Human, Mosquito SNV freq:	0.85, 0.15
No. of viruses picked up by mosquitoes:	10000	1000	100	10	1		No. of viruses picked up by mosquitoes:	10000	1000	100	10	1		No. of viruses picked up by mosquitoes:	10000	1000	100	10	1		No. of viruses picked up by mosquitoes:	10000	1000	100	10	1		No. of viruses picked up by mosquitoes:	10000	1000	100	10	1		No. of viruses picked up by mosquitoes:	10000	1000	100	10	1
error rate:	0.00364	0.0108	0.0339	0.111	0.362		error rate:	0.003599	0.0107	0.0378	0.115	0.351		error rate:	0.0034	0.01	0.03599	0.108	0.3592		error rate:	0.0036	0.01162	0.0357	0.1129	0.363		error rate:	0.0035	0.0111	0.036	0.116	0.324		error rate:	0.0036	0.011	0.036	0.114	0.362
pval mosquito SNV 0.15 -> 0	0	0	1e-05	0.1879	0.6685		pval mosquito SNV 0.15 -> 0	0	0	0	0.2018	0.6818		pval mosquito SNV 0.15 -> 0	0	0	0	0.1797	0.672		pval mosquito SNV 0.15 -> 0	0	0	0	0.1926	0.6674		pval mosquito SNV 0.15 -> 0	0	0	2.77914e-05	0.189971	0.713		pval mosquito SNV 0.15 -> 0	0	0	0.001	0.165	0.669
Number of permutations:	1000						Number of permutations:	1000						Number of permutations:	1000						Number of permutations:	1000						Number of permutations:	1000						Number of permutations:	1000
Number of human viruses:	1000000						Number of human viruses:	10000000						Number of human viruses:	100000000						Number of human viruses:	1000000000						Number of human viruses:	10000000000						Number of human viruses:	100000000000
Human, Mosquito SNV freq:	0.80, 0.20						Human, Mosquito SNV freq:	0.80, 0.20						Human, Mosquito SNV freq:	0.80, 0.20						Human, Mosquito SNV freq:	0.80, 0.20						Human, Mosquito SNV freq:	0.80, 0.20						Human, Mosquito SNV freq:	0.80, 0.20
No. of viruses picked up by mosquitoes:	10000	1000	100	10	1		No. of viruses picked up by mosquitoes:	10000	1000	100	10	1		No. of viruses picked up by mosquitoes:	10000	1000	100	10	1		No. of viruses picked up by mosquitoes:	10000	1000	100	10	1		No. of viruses picked up by mosquitoes:	10000	1000	100	10	1		No. of viruses picked up by mosquitoes:	10000	1000	100	10	1
error rate:	0.00409	0.0123	0.0415	0.1188	0.397		error rate:	0.0038	0.0123	0.038	0.1203	0.3818		error rate:	0.00403	0.01228	0.03844	0.1255	0.3971		error rate:	0.00393	0.01269	0.03891	0.128	0.3901		error rate:	0.004	0.0126	0.04	0.131	0.402		error rate:	0.0038	0.013	0.041	0.123	0.389
pval mosquito SNV 0.20 -> 0	0	0	0	0.111	0.6205		pval mosquito SNV 0.20 -> 0	0	0	0	0.1016	0.6429		pval mosquito SNV 0.20 -> 0	0	0	0	0.0995	0.6216		pval mosquito SNV 0.20 -> 0	0	0	0	0.1238	0.6316		pval mosquito SNV 0.20 -> 0	0	0	6.94485e-07	0.111	0.615		pval mosquito SNV 0.20 -> 0	0	0	6e-06	0.111	0.633
Number of permutations:	1000						Number of permutations:	1000						Number of permutations:	1000						Number of permutations:	1000						Number of permutations:	1000						Number of permutations:	1000
Number of human viruses:	1000000						Number of human viruses:	10000000						Number of human viruses:	100000000						Number of human viruses:	1000000000						Number of human viruses:	10000000000						Number of human viruses:	100000000000
Human, Mosquito SNV freq:	0.75, 0.25						Human, Mosquito SNV freq:	0.75, 0.25						Human, Mosquito SNV freq:	0.75, 0.25						Human, Mosquito SNV freq:	0.75, 0.25						Human, Mosquito SNV freq:	0.75, 0.25						Human, Mosquito SNV freq:	0.75, 0.25
No. of viruses picked up by mosquitoes:	10000	1000	100	10	1		No. of viruses picked up by mosquitoes:	10000	1000	100	10	1		No. of viruses picked up by mosquitoes:	10000	1000	100	10	1		No. of viruses picked up by mosquitoes:	10000	1000	100	10	1		No. of viruses picked up by mosquitoes:	10000	1000	100	10	1		No. of viruses picked up by mosquitoes:	10000	1000	100	10	1
error rate:	0.0042	0.01362	0.0412	0.129	0.43		error rate:	0.0042	0.0136	0.0434	0.1406	0.419		error rate:	0.004355	0.0138	0.0423	0.1303	0.4377		error rate:	0.00428	0.01344	0.0434	0.1406	0.43607		error rate:	0.004	0.014	0.043	0.136	0.431		error rate:	0.0043	0.0132	0.044	0.135	0.424
pval mosquito SNV 0.25 -> 0	0	0	0	0.051	0.568		pval mosquito SNV 0.25 -> 0	0	0	0	0.0805	0.587		pval mosquito SNV 0.25 -> 0	0	0	0	0.0562	0.5556		pval mosquito SNV 0.25 -> 0	0	0	0	0.0792	0.5587		pval mosquito SNV 0.25 -> 0	0	0	5.31833e-09	0.0670295	0.567		pval mosquito SNV 0.25 -> 0	0	0	0	0.0668	0.58
Number of permutations:	1000						Number of permutations:	1000						Number of permutations:	1000						Number of permutations:	1000						Number of permutations:	1000						Number of permutations:	1000
Number of human viruses:	1000000						Number of human viruses:	10000000						Number of human viruses:	100000000						Number of human viruses:	1000000000						Number of human viruses:	10000000000						Number of human viruses:	100000000000
Human, Mosquito SNV freq:	0.70, 0.30						Human, Mosquito SNV freq:	0.70, 0.30						Human, Mosquito SNV freq:	0.70, 0.30						Human, Mosquito SNV freq:	0.70, 0.30						Human, Mosquito SNV freq:	0.70, 0.30						Human, Mosquito SNV freq:	0.70, 0.30
No. of viruses picked up by mosquitoes:	10000	1000	100	10	1		No. of viruses picked up by mosquitoes:	10000	1000	100	10	1		No. of viruses picked up by mosquitoes:	10000	1000	100	10	1		No. of viruses picked up by mosquitoes:	10000	1000	100	10	1		No. of viruses picked up by mosquitoes:	10000	1000	100	10	1		No. of viruses picked up by mosquitoes:	10000	1000	100	10	1
error rate:	0.0046	0.0142	0.04644	0.1416	0.4593		error rate:	0.0046	0.0141	0.045	0.1477	0.457		error rate:	0.00453	0.014	0.0457	0.1401	0.4693		error rate:	0.0045	0.0148	0.0467	0.1453	0.47044		error rate:	0.00476995	0.0146913	0.047	0.143771	0.466		error rate:	0.0045	0.01499	0.0451	0.1477	0.4544
pval mosquito SNV 0.3 -> 0	0	0	0	0.0322	0.5108		pval mosquito SNV 0.3 -> 0	0	0	0	0.03975	0.514		pval mosquito SNV 0.3 -> 0	0	0	0	0.033	0.485		pval mosquito SNV 0.3 -> 0	0	0	0	0.00386	0.483		pval mosquito SNV 0.3 -> 0	0	0	1.35687e-10	0.036	0.495916		pval mosquito SNV 0.3 -> 0	0	0	0	0.0393	0.522
Number of permutations:	1000						Number of permutations:	1000						Number of permutations:	1000						Number of permutations:	1000						Number of permutations:	1000						Number of permutations:	1000
Number of human viruses:	1000000						Number of human viruses:	10000000						Number of human viruses:	100000000						Number of human viruses:	1000000000						Number of human viruses:	10000000000						Number of human viruses:	100000000000
Human, Mosquito SNV freq:	0.65, 0.35						Human, Mosquito SNV freq:	0.65, 0.35						Human, Mosquito SNV freq:	0.65, 0.35						Human, Mosquito SNV freq:	0.65, 0.35						Human, Mosquito SNV freq:	0.65, 0.35						Human, Mosquito SNV freq:	0.65, 0.35
No. of viruses picked up by mosquitoes:	10000	1000	100	10	1		No. of viruses picked up by mosquitoes:	10000	1000	100	10	1		No. of viruses picked up by mosquitoes:	10000	1000	100	10	1		No. of viruses picked up by mosquitoes:	10000	1000	100	10	1		No. of viruses picked up by mosquitoes:	10000	1000	100	10	1		No. of viruses picked up by mosquitoes:	10000	1000	100	10	1
error rate:	0.004893	0.01544	0.04775	0.1522	0.478		error rate:	0.0046	0.0155	0.0479	0.1517	0.476		error rate:	0.00458	0.0149	0.0474	0.1517	0.4722		error rate:	0.0048	0.01428	0.04703	0.155	0.47		error rate:	0.00465558	0.0147803	0.0470238	0.149778	0.479947		error rate:	0.0047	0.0156	0.0471	0.1522	0.4759
pval mosquito SNV 0.35 -> 0	0	0	0	0.0227	0.4583		pval mosquito SNV 0.35 -> 0	0	0	0	0.0216	0.4662		pval mosquito SNV 0.35 -> 0	0	0	0	0.0206	0.478		pval mosquito SNV 0.35 -> 0	0	0	0	0.00226	0.484		pval mosquito SNV 0.35 -> 0	0	0	0	0.0185	0.4544		pval mosquito SNV 0.35 -> 0	0	0	0	0.0247	0.46722
Number of permutations:	1000						Number of permutations:	1000						Number of permutations:	1000						Number of permutations:	1000						Number of permutations:	1000						Number of permutations:	1000
Number of human viruses:	1000000						Number of human viruses:	10000000						Number of human viruses:	100000000						Number of human viruses:	1000000000						Number of human viruses:	10000000000						Number of human viruses:	100000000000
Human, Mosquito SNV freq:	0.60, 0.40						Human, Mosquito SNV freq:	0.60, 0.40						Human, Mosquito SNV freq:	0.60, 0.40						Human, Mosquito SNV freq:	0.60, 0.40						Human, Mosquito SNV freq:	0.60, 0.40						Human, Mosquito SNV freq:	0.60, 0.40
No. of viruses picked up by mosquitoes:	10000	1000	100	10	1		No. of viruses picked up by mosquitoes:	10000	1000	100	10	1		No. of viruses picked up by mosquitoes:	10000	1000	100	10	1		No. of viruses picked up by mosquitoes:	10000	1000	100	10	1		No. of viruses picked up by mosquitoes:	10000	1000	100	10	1		No. of viruses picked up by mosquitoes:	10000	1000	100	10	1
error rate:	0.00494	0.0156	0.0483	0.153	0.4909		error rate:	0.0049	0.01566	0.05	0.154	0.4917		error rate:	0.00495	0.0157	0.0503	0.1551	0.4888		error rate:	0.00478	0.0157	0.04911	0.1525	0.4903		error rate:	0.00477152	0.0148601	0.049	0.156423	0.489521		error rate:	0.00466	0.0154	0.0489	0.1522	0.483
pval mosquito SNV 0.40 -> 0	0	0	0	0.0082	0.4105		pval mosquito SNV 0.40 -> 0	0	0	0	0.00828	0.40667		pval mosquito SNV 0.40 -> 0	0	0	0	0.0105	0.4202		pval mosquito SNV 0.40 -> 0	0	0	0	0.00104	0.4134		pval mosquito SNV 0.40 -> 0	0	0	2.22045e-16	0.011	0.417		pval mosquito SNV 0.40 -> 0	0	0	0	0.00831	0.44369
Number of permutations:	1000						Number of permutations:	1000						Number of permutations:	1000						Number of permutations:	1000						Number of permutations:	1000						Number of permutations:	1000
Number of human viruses:	1000000						Number of human viruses:	10000000						Number of human viruses:	100000000						Number of human viruses:	1000000000						Number of human viruses:	10000000000						Number of human viruses:	100000000000
Human, Mosquito SNV freq:	0.55, 0.45						Human, Mosquito SNV freq:	0.55, 0.45						Human, Mosquito SNV freq:	0.55, 0.45						Human, Mosquito SNV freq:	0.55, 0.45						Human, Mosquito SNV freq:	0.55, 0.45						Human, Mosquito SNV freq:	0.55, 0.45
No. of viruses picked up by mosquitoes:	10000	1000	100	10	1		No. of viruses picked up by mosquitoes:	10000	1000	100	10	1		No. of viruses picked up by mosquitoes:	10000	1000	100	10	1		No. of viruses picked up by mosquitoes:	10000	1000	100	10	1		No. of viruses picked up by mosquitoes:	10000	1000	100	10	1		No. of viruses picked up by mosquitoes:	10000	1000	100	10	1
error rate:	0.00497	0.0153	0.05	0.1575	0.495		error rate:	0.00506	0.1548	0.05122	0.15363	0.4987		error rate:	0.00509	0.0152	0.0494	0.1606	0.4987		error rate:	0.00489	0.01515	0.0509	0.1547	0.4977		error rate:	0.00500332	0.015123	0.0505975	0.162799	0.494126		error rate:	0.005	0.0161	0.05106	0.15294	0.4983
pval mosquito SNV 0.45 -> 0	0	0	0	0.0055	0.385		pval mosquito SNV 0.45 -> 0	0	0	0	0.00339	0.3553		pval mosquito SNV 0.45 -> 0	0	0	0	0.0051	0.355		pval mosquito SNV 0.45 -> 0	0	0	0	0.003	0.3659		pval mosquito SNV 0.45 -> 0	0	0	0	0.006	0.393		pval mosquito SNV 0.45 -> 0	0	0	0	0.004	0.3601
Number of permutations:	1000						Number of permutations:	1000						Number of permutations:	1000						Number of permutations:	1000						Number of permutations:	1000						Number of permutations:	1000
Number of human viruses:	1000000						Number of human viruses:	10000000						Number of human viruses:	100000000						Number of human viruses:	1000000000						Number of human viruses:	10000000000						Number of human viruses:	100000000000
Human, Mosquito SNV freq:	0.50, 0.50						Human, Mosquito SNV freq:	0.50, 0.50						Human, Mosquito SNV freq:	0.50, 0.50						Human, Mosquito SNV freq:	0.50, 0.50						Human, Mosquito SNV freq:	0.50, 0.50						Human, Mosquito SNV freq:	0.50, 0.50
No. of viruses picked up by mosquitoes:	10000	1000	100	10	1		No. of viruses picked up by mosquitoes:	10000	1000	100	10	1		No. of viruses picked up by mosquitoes:	10000	1000	100	10	1		No. of viruses picked up by mosquitoes:	10000	1000	100	10	1		No. of viruses picked up by mosquitoes:	10000	1000	100	10	1		No. of viruses picked up by mosquitoes:	10000	1000	100	10	1
error rate:	0.0051	0.0161	0.0494	0.0017	0.3156		error rate:	0.00497	0.01595	0.0481	0.1582	0.4997		error rate:	0.00486	0.01522	0.0479	0.155	0.5002		error rate:	0.0048	0.0156	0.0505	0.1534	0.5002		error rate:	0.00507104	0.0158584	0.0492446	0.161493	0.500025		error rate:	0.005	0.0161	0.049	0.1544	0.5002
pval mosquito SNV 0.50 -> 0	0	0	0	0.0017	0.3156		pval mosquito SNV 0.50 -> 0	0	0	0	0.001539	0.3398		pval mosquito SNV 0.50 -> 0	0	0	0	0.0014	0.3194		pval mosquito SNV 0.50 -> 0	0	0	0	0.001	0.3117		pval mosquito SNV 0.50 -> 0	0	0	0	0.0023	0.332		pval mosquito SNV 0.50 -> 0	0	0	0	0.0011	0.3117
